# Supplementary material for: MORC2 mediates transcriptional regulation through liquid-liquid phase separation
Source: eLife. 2026 May 20;14:RP108479. doi: 10.7554/eLife.108479 (PMC13189624; doi:10.7554/eLife.108479)
Supplement: Figure 2—source data 2. [file elife-108479-fig2-data2.zip]

Archive with 2 entries (2 files):
- Figure 2—source data 2.pdf
- ~$gure 2—source data 2.docx
