# Supplementary material for: MORC2 mediates transcriptional regulation through liquid-liquid phase separation
Source: eLife. 2026 May 20;14:RP108479. doi: 10.7554/eLife.108479 (PMC13189624; doi:10.7554/eLife.108479)
Supplement: Figure 3—figure supplement 3—source data 1. [file elife-108479-fig3-figsupp3-data1.zip]

Archive with 1 entries (1 files):
- 1-1003 and 1004-1032.tif
