# Supplementary material for: MORC2 mediates transcriptional regulation through liquid-liquid phase separation
Source: eLife. 2026 May 20;14:RP108479. doi: 10.7554/eLife.108479 (PMC13189624; doi:10.7554/eLife.108479)
Supplement: Figure 5—source data 2. [file elife-108479-fig5-data2.zip]

Archive with 1 entries (1 files):
- Figure 5-Source data 1.pdf
